# Supplementary material for: Slam protein dictates subcellular localization and translation of its own mRNA
Source: PLoS Biol. 2017 Dec 4;15(12):e2003315. doi: 10.1371/journal.pbio.2003315 (PMC5730382; doi:10.1371/journal.pbio.2003315)
Supplement: S1 Data — (XLSX) [file pbio.2003315.s010.xlsx]

## Sheet: Fig 1
Quantification of fluorescence at the furrow canal after fixation and staining for slam RNA and protein as displayed in Fig 1C.
		Time [min]								Time [min]
	RNA	–50	–30	0	10	20	50		Protein	–50	–30	0	10	20	50
	E1	3.84	8.76	18.46	50.52	47.93	46.29		E1	7.74	10.39	20.58	53.77	64.64	67.81
		2.04	9.74	34.8	52.81	62.89	23.31			7.44	10.72	17.86	62.8	57.08	65.08
		1.91	4.2	23.22	56.43	51.95	20.56			5.57	9.39	18.4	55.85	61.52	60.89
		1.78	8.84	26.37	34.61	56.84	22.84			4.79	15.25	17.9	56.81	66.15	65.54
		1.75	9.29	25.52	52.74	65.15	39.05			6.98	12.06	16.06	55.58	70.92	63.72
		1.73	9.61	19.2	44.52	47.79	59.29			5.29	6.86	18.93	57.71	59.19	68.04
		1.88	11.69	25.88	58.28	66.92	24.61			6.56	10.97	18.91	60.93	74.54	61.06
			9.31	21.09	60.71	82.07	19.36			5.09	7.86	16.16	56.63	66.91	63.31
			11.72	23.57	45.27	57.15	11.77			6.97	19.24	18.05	61.35	54.02	68.88
			9.94	26.83	52.43	59.13	11.13			8.5	13.03	14.38	59.27	58.06	62.17
	E2	2.21	6.73	26.79	51.32	60.68	24.97		E2	9.45	5.68	15.96	55.28	75.48	67.5
		2.18	5.68	25.53	54.6	41.98	25.03			8.16	7.23	16.35	53.53	71.45	55.71
		1.97	5.14	23.28	47.3	47.88	28.72			7.57	9.18	16.55	61.8	74.66	73.24
		2.29	6.3	28.74	39.86	45.16	24.45			8.97	9.1	24.59	71.61	68.61	62.25
		3.01	7.86	26.04	43.2	54.61	30.88			6.95	8.14	16.7	59.9	82	56.1
		2.17	8.82	33.09	39.93	41.02	37.56			7.69	7.44	19.51	60.65	60.09	71.95
		2.46	5.98	27.09	49.66	41.16	30.57			7.67	9.06	20.29	66.16	50.5	65.55
		1.92	6.6	36.6	39.9	48.25	20.07			7.85	6.23	20.26	61.49	77.4	64.7
		3.33	10.09	26.43	39.25	48.47	27.4			10.95	6.27	19.27	74.12	67.09	56.1
		3	7.09	29.73	40.79	46.61	24.06			8.05	6.44	18.53	64.13	73.27	68.92
	E3	1.42	8.29	14.04	49.87	73.98	24.31		E3	9.44	13.88	20.31	44.83	51.21	59.92
		3.18	6.81	16.11	52.23	75.9	28.35			9.77	15.76	15.54	46.32	56.21	58.08
		2.45	5.71	20.25	51.9	56.03	24.85			10.03	14.55	16.27	41.19	52.9	70.44
		2.25	6.13	16.29	44.27	56.86	38.38			10.49	17.32	16.55	43.26	61.15	73.33
		2.1	7.02	17.31	56.65	70.62	28.24			10.58	15.53	17.91	58.78	63.38	54.51
		1.28	6.55	20.73	51.17	61.73	28.6			10.27	14.72	20.71	47.02	58.95	60.13
		1.28	7.2	12.81	50.73	61.92	27.07			10.09	15.7	17.64	51.37	52.26	65.94
		1.43	5.98	12.24	55.04	55.1	28.26			12.13	15.13	17.92	58.6	64.54	56.35
		1.95	6.81	15.21	60.11	59.17	28.89			10.4	15.35	19.93	56.68	59.1	66.81
		1.5	7.2	11.61	54.23	72.37	26.2			11.65	17.1	19.51	60.63	61.52	77.43
	Average	2.15963	7.703	22.8287	49.3443	57.244	27.8357		Average	8.43633	11.5193	18.251	57.2683	63.8267	64.382
	STD	0.642139	1.88797	6.61656	6.79446	10.7932	9.33288		STD	1.9674	4.00975	2.08038	7.56099	8.41214	5.86152
STD standard deviation

## Sheet: Fig 2
GFP-slam protein turnover and mobility. Quantification of GFP-slam fluorescence recovery as displayed in Fig 2B–D.
Fig 2B: GFPslam fluorescence in embryos during mid cellularization injected with cycloheximide or buffer
		Buffer injected				Cycloheximide injected
Time [min]	B1	B2	B3	B average	C1	C2	C3	C average	ln(C-av)
0	1	1	1	1	1	1	1	1	0
1	1.02892	0.978856	1.01441	1.0074	1.00375	1.01684	0.997073	1.00589	0.00586855
2	1.07898	1.0082	1.02439	1.03719	0.979648	1.00626	0.973603	0.986504	-0.0135883
3	1.06454	1.00774	1.01794	1.03007	0.941108	0.985576	0.966856	0.964513	-0.0361315
4	1.07429	1.00579	1.00233	1.02747	0.936466	0.951609	0.970066	0.952714	-0.0484406
5	1.03946	1.02356	1.00547	1.02283	0.899381	0.950753	0.954197	0.934777	-0.0674472
6	1.03019	1.00747	1.01301	1.01689	0.900209	0.944656	0.947891	0.930919	-0.0715831
7	1.02815	1.01659	1.03298	1.02591	0.911527	0.885842	0.888283	0.895218	-0.110689
8	1.04332	0.990079	1.05273	1.02871	0.89184	0.885832	0.861458	0.87971	-0.128163
9	1.02165	0.983345	1.01564	1.00688	0.879179	0.873483	0.836765	0.863143	-0.147175
Figure 2C: FRAP in embryos expressing GFP and injected with Cyclokeximide or butter
		injected with buffer						injected with cycloheximide
		E1	E2	E3	Average	STD		E1	E2	E3	Average	STD
Time [min]	Outside	Inside	Inside	Inside			Outside	Inside	Inside	Inside
-0.1	1	0.983986	1.05688	1.03994	1.02694		1	1.08276	1.16471	0.992858	1.08011
0	1	0.0830683	0.0888875	0.0939223	0.088626		1	0.10496	0.241042	0.235262	0.193755
1	1	0.174002	0.17016	0.186109	0.176757		1	0.241841	0.338028	0.347514	0.309128
2	1	0.222226	0.195451	0.244502	0.220726		1	0.285039	0.336943	0.375533	0.332505
3	1	0.262461	0.230659	0.271651	0.254923		1	0.342239	0.365579	0.410496	0.372772
4	1	0.36269	0.302285	0.285164	0.316713		1	0.39009	0.360473	0.435542	0.395368
5	1	0.371331	0.268552	0.380596	0.34016		1	0.429491	0.446822	0.441511	0.439275
6	1	0.421414	0.338964	0.377181	0.379186		1	0.460265	0.519447	0.535631	0.505114
7	1	0.430146	0.379119	0.44776	0.419008		1	0.494137	0.615629	0.588632	0.566133
8	1	0.448146	0.38643	0.487077	0.440551		1	0.627608	0.541098	0.619904	0.596203
9	1	0.52163	0.452573	0.533253	0.502485		1	0.556268	0.570151	0.640559	0.588993
10	1	0.568469	0.435642	0.536227	0.513446		1	0.574084	0.5789	0.66394	0.605641
Slope		0.04	0.03	0.04	0.0366667	0.0057735		0.05	0.04	0.04	0.0433333	0.0057735
Fig 2D: FRAB of GFPslam in shibire embryos at non-permissive temperature
Time [min]	Outside	E1	E2
-0.1	1	1.06114	1
0	1	0.189927	0.301089
1	1	0.430489	0.408922
2	1	0.43656	0.460736
3	1	0.525064	0.47666
4	1	0.651634	0.529654
5	1	0.669137	0.618859
6	1	0.634182	0.565667
7	1	0.605861	0.643974
8	1	0.75176	0.666218
9	1	0.778301	0.71659
10	1	0.785804	0.774834
	Avg slope	0.039
STD standard deviation

## Sheet: Fig 5
Expression of Slam RNA and protein from the slam[ACU] in embryos as shown in Fig 5C and D.
Quantification of mRNA abundance by reverse transcription and qPCR and measurement of protein levels at the furrow canal by fluorescence intensity after immunostaining.
Fig 5D					Fig 5E		Fluorescence intensity
RNA					Protein		m–z+	m–z–
	ACU/WT*100(%)	Average	STD			E1	43.25	14.83
1	95.5494						50.17	15.44
2	75.1548						40.32	18.57
3	119.641						45.27	12.12
4	97.2736	96.9046	18.1838				53.52	16.64
							53.28	17.43
							42.06	18.33
							46.53	19.67
							58.78	14.81
							67.46	14.12
						E2	46.22	12.4
							41.81	13.65
							46.07	11.1
							40.78	14.14
							45.32	14.4
							42.5	15.2
							44.09	13.59
							38.74	11.16
							34.31	12.54
							42.93	11.67
						E3	37.52	9.75
							34.44	16.1
							36.3	10.94
							35.27	14.28
							46.06	14.96
							39.69	15.19
							44.96	14.52
							39.05	15.93
							43	10.92
							38.93	14.41
						Average	43.9543	14.2937
						STD	7.20244	2.43045
						T TEST		3.5177e-29
STD standard deviation

## Sheet: Fig 7
Fig 7. Association of RNAs with Slam or GFP-slam as quantified by reverse transcription and qPCR as displayed.
IP with anti-Slam			Experiement no.
			1	2	3
			Cqdia– Cqslam	Cqdia– Cqslam	Cqdia– Cqslam	Average	STD
		actin	5.56	6.68	2.2	4.81333	2.33147
		Gapdh	4.81	4.925	2.2	3.97833	1.54115
		slam	10.41	9.98	9.58	9.99	0.41509
		dia	3.35	2.14	0.59	2.02667	1.38349
		rpl32	3.06	4.11	1.15	2.77333	1.50068
		tublin	4.13	4.87	1.26	3.42	1.90686
		patj	5.44	4.01	3.69	4.38	0.931826
		rhoGEF2	6.06	6.16	1.99	4.73667	2.37921
		bottelneck	5.12	3.78	3.26	4.05333	0.959653
		krüppel			1.93	1.93
		hunchback	6.2	4.62	2.15	4.32333	2.04123
IP with anti-GFP			Experiement no.
			1	2	3
			CqWT– CqGFPslam	CqWT– CqGFPslam	CqWT– CqGFPslam	Average	STD
		actin	1.59	-0.72	1	0.623333	1.20018
		Gapdh	1.56	0.3	0.91	0.923333	0.630106
		slam	6.21	4.84	7.05	6.03333	1.11554
		dia	1.44	0.16	1.28	0.96	0.697424
		rpl32	0.78	0.64	-0.3	0.373333	0.58731
		tublin	1.91	-0.95	0.36	0.44	1.43168
		pttj	1.54	-0.44	2.13	1.07667	1.34619
		rhoGEF2	1.09	0.54	-0.16	0.49	0.626498
		bottelneck	2.27	-0.22	0.55	0.866667	1.27485
		krüppel	1.36	-0.39		0.485	1.23744
		hunchback	3.35	-2.16	0.95	0.713333	2.76261
STD standard deviation

## Sheet: Fig S2
Slam RNA expression profile in wild type embryos as shown in S2A Fig
RNA level was measured by reverse transcription and QPCR. RNA levels at differnt time points were normalized to the level at time point 0-1 h.
		RNA rel. Con.	/0–1 h RNA
	0–1 h	0.00106792	1
	1–2 h	0.00152342	1.42654
	2–3 h	0.0122913	11.5096
	3–4 h	0.000939838	0.880065

## Sheet: Fig S6
Expression of Slam RNA and protein from the slam[ACU] in cultured S2 cells as shown in S6C Fig
Quantification of mRNA abundance by reverse transcription and qPCR and measurement of protein levels at the furrow canal by Image J.
RNA					Protein
	ACU/WT*100 (%)	Average	STD			ACU/wt*100 (%)	Average	STD
1	94.6309					112.35
2	117.895					122.804
3	108.095	106.874	11.6799			79.7217	104.959	22.4721
STD standard deviation

## Sheet: Fig S7
S7 Fig. Furrow invagination in embryos expressing slam[ACU]. Length of furrow quantified from time lapse recording.
WT
Time [min]	1	2	3	4	5	6	Average	STD	SE
0	1.769	1.631	2.359	2.048	2.003	2.119	1.98817	0.258471	0.115592
10	3.535	3.057	3.615	4.003	4.211	3.459	3.64667	0.410328	0.183504
20	4.84	4.649	5.368	5.314	5.414	5.025	5.10167	0.313951	0.140403
30	7.078	6.117	8.244	7.631	7.507	8.301	7.47967	0.812483	0.363353
40	16.378	11.006	17.29	11.535	17.333	16.391	14.9888	2.91473	1.30351
50	32.272	21.102	31.356	20.927	32.211	31.887	28.2925	5.64713	2.52547
60	41.107	35.131	41.314	39.248	38.35	42.078	39.538	2.56845	1.14864
Df slam germline clones
Time [min]	1	2	3	4	5	6	7	8	9	Average	STD	SE
0	2.123	1.534	2.019	1.864	1.897	2.119	1.876	2.235	1.999	1.96289	0.204365	0.0681215
10	2.607	2.876	3.615	2.246	3.122	3.412	3.234	2.979	3.11	3.02233	0.412917	0.137639
20	4.588	3.357	3.876	2.359	3.492	4.276	3.481	2.979	3.481	3.54322	0.661914	0.220638
30	4.588	4.232	4.63	4.347	4.232	5.297	4.615	5.09	3.507	4.50422	0.521311	0.17377
40	5.209	4.232	5.849	5.09	5.973	6.473	5.345	5.704	5.345	5.46889	0.635789	0.21193
50	6.696	5.007	6.478	2.112	5.973	2.141	5.345	6.573	6.714	5.22656	1.85713	0.619042
60	5.833	2.992	5.232	0	0	0	0	0	5.647	2.18933	2.71799	0.905997
Zygotic rescue
Time [min]	1	2	3	4	5	6	7	8	9	Average	STD	SE
0	1.736	1.488	2.054	1.715	2.08	2.121	1.864	1.988	1.534	1.88075	0.221003	0.0736678
10	3.598	2.232	3.167	3.028	2.796	4.015	3.234	4.218	4.327	3.286	0.647176	0.215725
20	4.595	3.725	4.654	3.762	4.096	5.145	4.218	5.456	5.948	4.45638	0.625127	0.208376
30	7.069	7.264	7.256	4.13	6.892	7.553	5.09	6.945	7.736	6.52487	1.22705	0.409016
40	14.634	14.909	14.713	7.707	12.512	12.731	7.193	13.022	10.995	12.1776	3.06795	1.02265
50	30.524	27.034	32.469	15.02	25.134	22.693	15.624	23.933	18.059	24.0539	6.29359	2.09786
60	37.597	33.245	34.297	22.82	32.762	45.174	37.331	35.219	34.049	34.8056	6.23778	2.07926
Df slam germline clones complemented with a slam[ACU] transgene
fullrescue
Time [min]	1	2	Average	STD	SE
0	1.677	1.86	1.7685	0.129401	0.0915
10	2.976	3.844	3.41	0.613769	0.434
20	3.534	5.086	4.31	1.09743	0.776
30	4.758	6.825	5.7915	1.46159	1.0335
40	10.42	8.684	9.552	1.22754	0.868
50	21.862	15.75	18.806	4.32184	3.056
60	37.449	28.553	33.001	6.29042	4.448
partial rescue
Time [min]	1	2	3	4	5	6	7	Average	STD	SE
0	1.364	1.24	1.654	1.973	1.386	1.617	1.116	1.47857	0.289962	0.118376
10	3.474	1.754	3.728	2.526	2.492	2.359	2.048	2.62586	0.721944	0.294732
20	4.218	2.369	4.139	3.657	3.35	3.35	2.24	3.33186	0.781276	0.318954
30	5.58	2.855	4.77	4.933	3.596	4.471	4.387	4.37029	0.89869	0.366889
40	6.573	3.605	6.156	6.335	4.245	7.072	6.712	5.814	1.3351	0.545051
50	9.921	5.355	10.106	8.024	7.401	11.161	10.443	8.91586	2.06436	0.842771
60	13.025	6.211	22.133	10.486	15.996	21.083	17.471	15.2007	5.71871	2.33465
Length of the furrow in µm
STD standard deviation
SE standard error of the mean
